# Supplementary material for: Quantitative CT Metrics for the Prediction of Therapeutic Effect in Asthma
Source: J Clin Med. 2023 Jan 13;12(2):639. doi: 10.3390/jcm12020639 (PMC9861330; doi:10.3390/jcm12020639)
Supplement: Supplementary file 1 [file jcm-12-00639-s001.zip]

Archive with 1 entries (1 files):
- jcm-2116223-supplementary.pdf
